# Supplementary material for: Comparative Study of Traveling and Standing Wave-Based Locomotion of Legged Bidirectional Miniature Piezoelectric Robots
Source: Micromachines (Basel). 2021 Feb 9;12(2):171. doi: 10.3390/mi12020171 (PMC7915569; doi:10.3390/mi12020171)
Supplement: Supplementary file 1 [file micromachines-12-00171-s001.zip]

Archive with 4 entries (4 files):
- Video_S1.avi
- Video_S2.avi
- Video_S3.mp4
- Video_S4.mp4
